# Supplementary material for: Nanopore sequencing of clonal IGH rearrangements in cell-free DNA as a biomarker for acute lymphoblastic leukemia
Source: Front Oncol. 2022 Dec 14;12:958673. doi: 10.3389/fonc.2022.958673 (PMC9795051; doi:10.3389/fonc.2022.958673)
Supplement: Supplementary file 2 [file Table_1.xlsx]

## Sheet: Sheet1
Distribution of reads mapped across all IGHV regions from every patient sample
	Gene ID
	IGHV6-1	IGHV1-2	IGHV1-3	IGHV4-4	IGHV7-4-1	IGHV2-5	IGHV3-7	IGHV3-64D	IGHV5-10-1	IGHV3-11	IGHV3-13	IGHV3-15	IGHV3-16	IGHV1-18	IGHV3-20	IGHV3-21	IGHV3-23	IGHV1-24	IGHV2-26	IGHV4-28	IGHV3-30	IGHV4-31	IGHV3-33	IGHV4-34	IGHV3-35	IGHV3-38	IGHV4-39	IGHV3-43	IGHV1-45	IGHV1-46	IGHV3-48	IGHV3-49	IGHV5-51	IGHV8-51-1	IGHV3-53	IGHV1-58	IGHV4-59	IGHV4-61	IGHV3-64	IGHV3-66	IGHV1-69	IGHV2-70D	IGHV1-69-2	IGHV1-69D	IGHV2-70	IGHV3-72	IGHV3-73	IGHV3-74	IGHV7-81
AAL-004
gDNA	0	0	0	0	0	0	2	6	0	9	11	0	1	0	69	22	16	0	0	0	89	0	56	3	3	1	0	602	0	0	7	0	0	0	3	0	1	1	6	38	0	0	0	0	0	0	0	2049	0
Plasma-Dx	0	0	0	0	0	0	1	0	0	4	3	0	0	0	41	2	4	0	0	0	16	0	17	0	1	0	0	528	0	0	0	0	0	0	3	0	0	0	5	0	0	0	0	0	0	0	1	868	0
Mid-I (cfP5)	0	0	0	0	0	0	0	0	0	0	0	0	0	0	0	0	0	0	0	0	0	0	0	0	0	0	0	0	0	0	0	0	0	0	0	0	0	0	0	0	0	0	0	0	0	0	0	0	0
EOI (cfP7)	0	0	0	0	0	0	0	0	0	0	0	7	1	0	0	2	1	0	0	0	0	0	0	0	0	0	0	1	0	0	0	30	0	0	0	0	0	0	0	0	0	0	0	0	0	18	1	3	0
EOC (cfP10)	0	0	0	0	0	0	302	442	0	195	9	13	3	0	41	249	55	0	0	0	692	0	665	0	5	11	0	82	0	0	203	2	0	0	802	0	0	0	28	756	0	0	0	0	0	2	3	138	0
AAL-008
gDNA	191	1	0	1	0	6	1	3	6	3	0	1	1	2	0	5	89	0	0	2	272	0	39	1	0	4	73	1	0	0	5	0	16	0	43	0	1	2	4	44	0	1	0	0	2	1	1	4	0
Plasma-Dx	0	0	0	0	0	0	0	1	1	0	0	0	18	0	0	0	0	0	0	0	12	0	13	0	1	0	0	0	0	15	0	0	5	0	0	0	0	0	0	0	0	0	0	0	0	0	0	4	0
Early-I (cfP3)	0	0	0	13	0	0	3	0	0	0	10	0	0	0	0	2	0	0	0	55	0	5	0	53	0	0	1860	1	0	0	0	0	0	0	14	0	36	25	1	14	0	0	0	0	0	0	0	70	0
Mid-I (cfP4)	0	0	0	0	0	0	72	32	0	24	0	3	0	0	2	50	8	0	0	0	157	0	147	0	0	1	0	4	0	0	29	0	0	0	38	0	0	0	1	36	0	0	0	0	0	5	1	33	0
EOI (cfP10)	0	0	0	0	0	0	3	0	0	0	2	0	0	0	0	1	0	0	0	0	0	0	0	0	0	0	0	2	0	0	0	0	0	0	7	0	0	0	0	6	0	0	0	0	0	0	0	21	0
EOC (cfP13)	0	0	0	0	0	0	8	0	0	0	30	0	0	0	1	7	0	0	0	0	0	0	0	0	0	0	0	5	0	0	0	0	0	0	37	0	0	0	0	32	0	0	0	0	0	0	0	168	0
CSF-Dx	0	0	0	0	0	0	2714	3604	0	983	128	0	6	0	125	2443	217	0	0	0	5771	0	5616	0	39	62	0	658	0	0	923	2	0	0	8247	0	0	0	144	8272	0	0	0	0	0	30	12	1395	0
Early-I (cfC2)	0	0	0	0	0	0	1029	1231	0	379	37	6	1	0	53	873	91	0	0	0	2097	0	2086	0	15	20	0	238	0	0	378	0	0	0	2688	0	0	0	44	2637	0	0	0	0	0	18	7	445	0
Mid-I (cfC3)	0	0	0	0	0	0	218	323	0	89	11	0	1	0	14	205	16	0	0	0	474	0	470	0	10	4	0	68	0	0	99	0	0	0	669	0	0	0	12	668	0	0	0	0	0	0	0	83	0
EOI (cfC5)	0	0	0	0	0	0	0	0	0	0	0	0	0	0	0	1	0	0	0	0	1	0	1	0	0	0	0	0	0	0	0	0	0	0	1	0	0	0	0	1	0	0	0	0	0	0	0	0	0
AAL-009
gDNA	0	108	6634	0	94	0	0	0	0	0	0	0	0	87	0	0	2	154	0	0	0	0	0	0	0	0	8	0	272	87	0	0	1	0	0	219	1	0	0	0	317	0	70	323	0	0	0	0	0
Plasma-Dx	0	20	1454	1	22	0	0	0	0	0	1	0	0	23	0	0	0	31	0	0	0	0	0	3	0	0	0	0	59	22	0	0	0	0	0	53	0	1	0	1	74	0	21	68	0	0	0	0	0
Early-I (cfP3)	0	0	0	33	0	0	0	0	0	0	0	0	0	0	0	0	0	0	0	97	0	330	0	21	0	0	137	0	0	0	0	0	0	0	0	0	322	220	0	0	0	0	0	0	0	0	0	1	0
Mid-I (cfP4)	0	0	0	0	0	0	1	2	0	6	1	8	0	0	0	17	14	0	0	0	298	0	384	0	0	0	0	0	0	0	1	1	0	0	27	0	0	0	2	6	0	0	0	0	0	0	0	17	0
EOI (cfP7)	0	0	0	0	0	0	46	91	0	24	0	2	0	0	25	51	23	0	0	0	127	0	119	0	2	5	0	24	0	0	28	0	0	0	162	0	0	0	5	167	0	0	0	0	0	1	1	241	0
CSF-Dx	0	0	0	0	0	0	0	1	0	0	0	0	0	0	0	0	0	0	0	0	2	0	2	0	0	0	0	0	0	0	0	0	0	0	1	0	0	0	0	2	0	0	0	0	0	0	0	0	0
EOI (cfC4)	0	0	0	0	0	0	0	0	0	0	0	0	0	0	0	0	0	0	0	0	0	0	0	0	0	0	0	0	0	0	0	0	0	0	0	0	0	0	0	0	0	0	0	0	0	0	0	0	0
AAL-010
gDNA	0	0	0	578	0	0	1162	279	913	148	227	5	288	0	72	110	83	0	0	1432	14	236	10	4880	1468	12	517	1470	0	0	81	1	10211	0	201	0	574	558	132	163	0	0	0	0	0	6	1	39	0
Plasma-Dx	0	0	0	59	0	0	533	0	180	62	2	7	41	0	28	46	17	1	0	281	2	33	4	441	290	0	70	540	0	3	24	0	2323	0	7	0	45	47	1	5	1	0	1	1	0	2	0	12	0
Early-I (cfP3)	0	0	0	1161	0	0	85	0	0	11	150	13	1332	0	5	101	5	0	0	193	7	89	7	15044	7870	1	721	50	0	0	12	0	6	0	408	0	1336	1232	15	401	0	0	0	0	0	0	0	1648	0
Mid-I (cfP5)	0	194	9	143	7	0	0	0	0	0	0	7	0	63	0	0	0	194	0	43	0	13	0	2008	0	0	92	0	3	6192	0	0	4	0	1	3	193	170	0	0	381	0	73	384	0	1	0	1	0
EOI (cfP9)	0	0	0	1	0	0	98	8	0	11	12	81515	8	0	5	20	221	0	0	0	29	0	1	2	1	22	0	1	0	0	5	2355	1	0	26	0	1	1	36	26	0	0	0	0	0	1377	226	52	0
CSF-Dx	0	0	0	0	0	0	428	770	0	225	16	19	1	0	59	405	144	0	0	0	1144	0	1074	0	8	47	0	268	0	1	235	1	0	0	1559	0	0	0	35	1563	0	0	0	0	0	10	4	774	0
Early-I (cfC2)	0	0	0	1	0	0	0	0	0	0	0	0	0	0	0	0	0	0	0	0	0	0	0	1	0	0	0	0	0	0	0	0	1	0	0	0	0	0	0	0	0	0	0	0	0	0	0	0	0
EOI (cfC6)	0	0	0	0	0	0	0	0	0	0	0	0	1	0	0	0	0	0	0	0	0	0	0	1	1	0	0	0	0	0	0	0	0	0	0	0	0	0	0	0	0	0	0	0	0	0	0	0	0
AAL-012
gDNA	0	0	0	0	0	891	124	50	0	22	1	0	0	0	0	41	27	0	16	0	1505	0	198	0	0	0	0	0	0	0	2	0	0	0	24	0	0	0	23	86	0	32	0	0	38	0	0	19	0
Plasma-Dx	0	0	0	1	0	137	165	38	0	20	3	0	0	0	0	32	28	0	6	5	760	24	126	5	2	1	129	0	0	0	5	0	0	0	11	0	31	11	20	48	0	3	0	0	6	0	0	11	0
Early-I (cfP2)	0	0	0	51	0	818	7	138	0	12	11	1	0	0	0	72	77	0	18	27	4243	721	1218	17	0	11	502	0	0	0	1	0	0	0	1039	0	25	17	102	1359	0	30	0	0	41	0	0	53	0
Mid-I (cfP3)	0	0	0	0	0	0	61	0	0	42	1	0	0	0	0	171	1	0	0	0	0	0	0	0	0	0	0	1	0	0	150	0	0	0	12	0	0	0	0	12	0	0	0	0	0	0	0	7	0
EOI (cfP4)	0	0	0	0	0	0	0	0	0	0	0	0	0	0	0	0	0	0	0	0	0	0	0	0	0	0	0	0	0	0	0	0	0	0	0	0	0	0	0	0	0	0	0	0	0	0	0	0	0
CSF-Dx	0	0	0	0	0	0	0	0	0	1	0	0	0	0	0	27	1	0	0	0	1	0	0	0	0	0	0	0	0	0	2	0	0	0	0	0	0	0	0	0	0	0	0	0	0	0	0	0	0
EOI (cfC3)	0	0	0	67	0	0	38	10	0	176	1	0	0	0	0	1077	4	0	0	192	270	642	332	129	1	2	17	0	0	0	104	0	0	0	9	0	30	28	25	7	0	0	0	0	0	0	0	6	0
